# Supplementary material for: Essential role of calcium in extending RTX adhesins to their target
Source: J Struct Biol X. 2020 Sep 8;4:100036. doi: 10.1016/j.yjsbx.2020.100036 (PMC7493085; doi:10.1016/j.yjsbx.2020.100036)
Supplement: Supplementary data 1 [file mmc1.xml]

<?xml version="1.0" encoding="utf-8" standalone="no"?>
<data>
  <datasets>
    <author>daviesp@queensu.ca</author>
    <type>1</type>
    <dataset>
      <name>Tetra-tandemer structure for AhLAP</name>
      <caption />
      <description>Tetra-tandemer structure for AhLAP</description>
      <filetype>
        <name />
      </filetype>
      <filesize />
      <source>0</source>
      <sourcename>Original Data</sourcename>
      <access>
        <type>1</type>
        <name>Data available in data repository</name>
        <reponame>Protein Data Bank</reponame>
        <PersistentId />
        <deeplinkurl>https://www.rcsb.org/structure/unreleased/6XI1</deeplinkurl>
      </access>
    </dataset>
    <dataset>
      <name>Tetra-tandemer structure for MhLAP</name>
      <caption />
      <description>Tetra-tandemer structure for MhLAP</description>
      <filetype>
        <name />
      </filetype>
      <filesize />
      <source>0</source>
      <sourcename>Original Data</sourcename>
      <access>
        <type>1</type>
        <name>Data available in data repository</name>
        <reponame>Protein Data Bank</reponame>
        <PersistentId />
        <deeplinkurl>https://www.rcsb.org/structure/unreleased/6XI3</deeplinkurl>
      </access>
    </dataset>
  </datasets>
</data>
